# Supplementary material for: Shared Investment Projects and Forecasting Errors: Setting Framework Conditions for Coordination and Sequencing Data Quality Activities
Source: PLoS One. 2015 Mar 24;10(3):e0121362. doi: 10.1371/journal.pone.0121362 (PMC4372378; doi:10.1371/journal.pone.0121362)
Supplement: S4 Dataset — http://repository.aau.at/PONE-D-14-42481/S4_Dataset.txt (TXT) [file pone.0121362.s004.txt]

This file describes the Data used in Leitner et al. (2015), PLOS

The Matlab file "S1_Dataset.mat" contains 2 arrays:

* Data_Baseline
* Data_cet_par

% ---
Data_Baseline refers to Figures 5 to 8 and has 5 dimensions of size [10000, 4, 7, 7, 4]:

Data_Baseline = (10000 sims, [Wrong project 0/1, TL, PL, CL], #projects 2-8, #departments 2-8, correlation .2, .4, .6, .8)

"Wrong project" is a binary variable, indicating if the wrong (1) project is chosen or if the best project - even in presence of noisy estimates is chosen (0) 

Thus, Data_Baseline(3481, 2, 3, 7, 3) refers to the Total Loss of the 3481th simulation run, for 4 projects, 8 departments and a correlation of .6

%---
Data_cet_par refers to the results presented in Table 9 and has 6 dimensions of size [10000, 4, 2, 2, 2, 12]:

Data_Baseline = (10000 sims, [Wrong project 0/1, TL, PL, CL], #projects 2 and 8, #departments 2 and 8, correlation .2, .8, altered parameters)

the dimension "ceteris paribus parameters" contains 12 values each, namely results of changes (as compared to the baseline scenario) in:

(1)  project horizon (T=3)
(2)  project horizon (T=7)
(3)  cost of capital (r_c=.05)
(4)  cost of capital (r_c=.15)
(5)  risk parameter (sigma = .05)
(6)  risk parameter (sigma = .15)
(7)  drift rate (mu = -.02)
(8)  drift rate (mu = +.02)
(9)  average outlay (f_kappa = .2)
(10) average outlay (f_kappa = .8)
(11) average efficiency (f_rho = .2)
(12) average efficiency (f_rho = .8)

%---
The Matlab file "S2_Dataset.mat" and "S3_Dataset.mat" contain 1 array each, named Data_red_error (the dataset is split into two parts due to the size of the file):

Data_red_error refers to Figures 9 to 14 and has 6 dimensions of size [5000, 4, 7, 7, 2, 6]:

Data_Baseline = (5000 sims, [Wrong project 0/1, TL, PL, CL], #projects 2-8, #departments 2-8, correlation .2, .8, known parameters)

the dimension "known parameters" contains 6 values each, namely results for perfectly predictable:

(1) cash flows (x)
(2) efficiency (rho)
(3) outlay (kappa)
(4) cash flows, efficiency (x, rho)
(5) cash flows, outlay (x, kappa)
(6) outlay, efficiency (kappa, rho)
