# Supplementary material for: Shared Investment Projects and Forecasting Errors: Setting Framework Conditions for Coordination and Sequencing Data Quality Activities
Source: PLoS One. 2015 Mar 24;10(3):e0121362. doi: 10.1371/journal.pone.0121362 (PMC4372378; doi:10.1371/journal.pone.0121362)
Supplement: S1 Sourcecode — http://repository.aau.at/PONE-D-14-42481/S1_Sourcecode.m (M) [file pone.0121362.s005.m]

function output_data = Loss_Evaluation_joint_Projects(projs, deps, periods, r, rho)

% Input arguments: 
% projs   ... number of available projects
% deps    ... number of departments jointly operating one project
% periods ... time horizon of each project, equals number of cash flows for each project
% r       ... corporate cost of capital
% rho     ... correlation among trajectories of bivariate Geometric Brownian Motion

% Output Arguments: 5-elements row vector 
% 1: binary variable if wrong project is chosen
% 2: Total Loss
% 3: Project Loss
% 4: Compensation Loss
% 5: binary variable if 2 or more project jointly have lower kappa and higher cashflows. Hence, if = 1, simulation run should be repeated

risk = 0.10; % general risk parameter for estimated values of cash flows, efficiency, outlay
f1   = 0.5;  % average efficiency 
f2   = 0.5;  % average outlay

% stochastic time series
diffu = [risk^2 (risk/rho)^2];                 % diffusion rate of real / estimated cashflow timeseries
C     = corr2cov(sqrt(diffu), [1 rho; rho 1]); % Covariance Matrix. Input: correl of real/est. cashflows

for i = 1:projs % simulate return paths for cashflows
    for j = 1:deps
        z(i,j,:,:) = portsim([0 0], C, periods, 1, 1, 'Expected'); 
    end
end

CFr = squeeze(cumprod(exp(log(1+0) - diffu(1)/2 + z(:,:,:,1)),3)); % real      cashflows
CFe = squeeze(cumprod(exp(log(1+0) - diffu(2)/2 + z(:,:,:,2)),3)); % estimated cashflows

s = risk/rho; % standard deviation of errors in efficiency and outlay

abile = max(min(normrnd(ones(projs, deps)*f1, risk), 1), 0);
abilr = min(normrnd(abile, abile*s),1);   

for i = 1:projs % calc PVs and NPVs
    for j = 1 : deps
        PVr(i,j) = pvvar([0; squeeze(CFr(i,j,:)) * abilr(i,j)], r);  % real PVs
        PVe(i,j) = pvvar([0; squeeze(CFe(i,j,:)) * abile(i,j)], r);  % est. PVs
    end

        M = sum(PVe(i,:),2);

        outlaye(i) = max(min(normrnd(f2*M, risk*M), M), 0);
        outlayr(i) = max(normrnd(outlaye(i), outlaye(i)*s),0);   

        NPVr(i) = sum(PVr(i,:),2) - outlayr(i); % real NPVs
        NPVe(i) = sum(PVe(i,:),2) - outlaye(i); % est. NPVs 
end

    c = 1:projs;
    ibr = c(NPVr==max(NPVr)); % index of actual    best project
    ibe = c(NPVe==max(NPVe)); % index of estimated best project

    pro = 0; % check if any combination of suboptimal projects has lower k and higher NPV than best project
    if projs >2
        for iter = 2:projs-1
            poss = combntns(c(c~=ibe),iter);
            for p = 1:size(poss,1)
                if sum(NPVe(poss(p,:))) > NPVe(ibe) && sum(outlaye(poss(p,:))) < outlaye(ibe)
                   pro = 1;
                end
            end
        end
    end

    psr  = max(max(NPVr(c~=ibr)),0) / NPVr(ibr); % profit-share for CEO; 1-p_sharer = share for department
    pse  = max(NPVe(c~=ibe)) / NPVe(ibe);

    np = sum(NPVr>0);

        Pr = max(NPVr(ibr),0); % NPV of project that had been realized under perfect foresight
        Pe = NPVr(ibe); % NPV of realized project based on est. data

        Cr = max(NPVr(ibr),0)*(1-psr)*sign(np); % comp. paid if all data was perfectly known. zero if NO pos.NPV project sign(np)=0
        Ce = sum(PVr(ibe,:)) * NPVe(ibe) / sum(PVe(ibe,:)) * (1-pse); % compensation paid for est. best project 

    ref_p = sum(PVe(ibe,:));
    WrongProj = sign(Pr-Pe);

    % Output: [binary variable if wrong project is chosen, TL, PL, CL,
    % binary variable if 2 or more project jointly have lower kappa and
    % higher cashflows] if pro = 1, simulation run should be repeated
    output_data = [WrongProj (Pr-Pe + Ce-Cr)/ref_p (Pr-Pe)/ref_p (Ce-Cr)/ref_p pro];

end
